# Supplementary material for: TFEBexplorer: An integrated tool to study genes regulated by the stress-responsive Transcription Factor EB
Source: Autophagy Rep. 2022 Jul 21;1(1):295–305. doi: 10.1080/27694127.2022.2097822 (PMC11864625; doi:10.1080/27694127.2022.2097822)
Supplement: Supplemental Material [file KAUO_A_2097822_SM6143.xlsx]

## Sheet: Sheet1
Table 1: Browser compatibility
OS	Version	Chrome	Firefox	Microsoft Edge	Safari
Linux	Ubuntu 20.04	96.0.4664.45	94	n/a	n/a
MacOS	Mojave 10.14.6	96.0.4664.55	68.0.2	n/a	14.1.2
Windows	10	96.0.4664.45	94.0.1	96.0.1054.29	n/a
